# Supplementary material for: Soil macro-fauna respond to environmental variations along a coastal-inland gradient
Source: PeerJ. 2020 Jul 14;8:e9532. doi: 10.7717/peerj.9532 (PMC7367051; doi:10.7717/peerj.9532)
Supplement: Supplemental Information 1 [file peerj-08-9532-s001.csv]

	Sampling lines					Average	Total
	1H	2H	3H	4H	5H
Formicidae	20	88	3068	1828	908	1182	5912
Tenthredinidae	0	0	0	4	0	1	4
Gammaridae	0	12	0	0	0	2	12
Trachelipidae	216	320	488	572	92	338	1688
Staphylinidae	100	188	72	236	56	130	652
Aphodiidae	0	0	16	88	0	21	104
Scarabaeidae	8	4	40	16	4	14	72
Curculionidae	4	0	80	12	8	21	104
Scaphidiidae	52	36	44	88	8	46	228
Carabidae	20	52	4	164	4	49	244
Elateridae	8	8	16	12	0	9	44
Cicindelidae	0	8	8	4	0	4	20
Chrysomelidae	0	4	32	12	4	10	52
Lathridiidae	0	0	0	0	4	1	4
Paradoxosomatidae	4	0	0	0	32	7	36
Scolopendridae	0	24	20	28	0	14	72
Enicocephalidae	4	0	8	8	0	4	20
Labiduridae	8	4	0	0	0	2	12
Coccoidea	0	40	16	0	0	11	56
Aphidoidea	0	0	8	0	12	4	20
Acrididae	0	0	4	12	0	3	16
Gryllidae	0	0	4	0	0	1	4
Gryllacrididae	0	0	0	4	0	1	4
Linyphiidae	48	4	44	12	0	22	108
Araneidae	48	32	36	16	48	36	180
Hahniidae	8	0	16	4	0	6	28
Gnaphosidae	116	16	36	68	8	49	244
Liocranidae	60	12	16	4	4	19	96
Lycosidae	4	4	20	28	0	11	56
Agelenidae	32	4	0	0	0	7	36
Clubionidae	0	0	24	4	4	6	32
Pyralidae	4	12	4	4	4	6	32
Noctuidae	0	0	4	0	0	1	4
Enchytraeidae	0	8	8	0	0	3	16
Japygidae	0	0	20	0	0	4	20
Brachycera	12	60	4	0	0	15	76
Aristocera	92	28	16	0	108	49	244
Nematocera	92	12	0	4	0	22	108
Average	25	26	110	85	34	56	280
Total	960	980	4176	3232	1308	2131	10656
